# Supplementary material for: Non-canonical pathway for Rb inactivation and external signaling coordinate cell-cycle entry without CDK4/6 activity
Source: Nat Commun. 2023 Nov 29;14:7847. doi: 10.1038/s41467-023-43716-y (PMC10687137; doi:10.1038/s41467-023-43716-y)
Supplement: Supplementary file 6 — Source Data [file 41467_2023_43716_MOESM6_ESM.xlsx]

## Sheet: Figure 1b
	Figure 1b
			MCF-10A		RPE1		HS68
		CDK4/6i	-	+	-	+	-	+
		Rb intensity	9320	2590	8200	2160	7580	1970
		GAPDH intensity	8920	7970	8440	10200	7850	8710
		normalized Rb (Rb/GAPDH)	1.04484	0.324969	0.971564	0.211765	0.965605	0.226177
		relative Rb (normalized Rb/CDK4/6 -)	1	0.311021	1	0.217963	1	0.234233

## Sheet: Figure 1c
	Figure 1c
			MCF-10A		RPE1		HS68
		CI	-	+	-	+	-	+
		Rb intensity	9100	6080	15000	4460	7810	4050
		GAPDH intensity	2460	4340	4010	6460	2980	2540
		normalized Rb (Rb/GAPDH)	3.69919	1.40092	3.74065	0.690402	2.62081	1.59449
		relative Rb (normalized Rb/CI -)	1	0.378711	1	0.184568	1	0.608396

## Sheet: Figure 1d
	Figure 1d
			MCF-10A
		MEKi	-	+
		Rb intensity	2670	464
		GAPDH intensity	1000	1410
		normalized Rb (Rb/GAPDH)	2.67	0.329078
		relative Rb (normalized Rb/MEKi -)	1	0.12325

## Sheet: Figure 1e
	Figure 1e
			MCF10A
		TMP	-	+
		Rb intensity	8220	2240
		GAPDH intensity	12900	12700
		normalized Rb (Rb/GAPDH)	0.637209	0.176378
		relative Rb (normalized Rb/TMP -)	1	0.276798

## Sheet: Figure 1f
	Figure 1f
			MCF-10A			RPE1			HS68
		Release from CI (day)	0	1	2	0	1	2	0	1	2
		Rb	3170	5990	10100	3460	2460	8840	1400	4470	5700
		GAPDH	4420	1980	2260	2650	2060	2300	3950	3000	3000
		normalized Rb (Rb/GAPDH)	0.717195	3.02525	4.46903	1.30566	1.19417	3.84348	0.35443	1.49	1.9
		relative Rb (normalized Rb/0-day)	1	4.21818	6.23126	1	0.914614	2.9437	1	4.20393	5.36071

## Sheet: Figure 1g
	Figure 1g		Relative mRNA levels compared to the 0-day condition
		MCF-10A	0-day release from contact inhibition				1-day release from contact inhibition				2-day release from contact inhibition
		Genes	Rep1	Rep2	Rep3	Rep4	Rep1	Rep2	Rep3	Rep4	Rep1	Rep2	Rep3	Rep4
		Rb1	1	1	1	1	2.1575	1.63057	1.8495	1.81061	1.98436	1.52192	2.21633	1.59765
		E2F1	1	1	1	1	4.65459	7.44204	4.05573	5.30168	7.22419	6.88594	3.74896	4.73536
		CCNE1	1	1	1	1	3.6055	5.64172	1.93714	2.9688	3.59029	6.03839	2.84429	3.32566
		CCNE2	1	1	1	1	7.86206	11.6766	9.40178	3.48493	5.21743	8.1957	6.4705	2.58157
			Relative mRNA levels compared to the 0-day condition
		RPE1	0-day release from contact inhibition				1-day release from contact inhibition				2-day release from contact inhibition
		Genes	Rep1	Rep2	Rep3	Rep4	Rep1	Rep2	Rep3	Rep4	Rep1	Rep2	Rep3	Rep4
		Rb1	1	1	1	1	1.68207	1.61799	1.32912	1.75185	2.12885	1.47538	1.54611	0.962387
		E2F1	1	1	1	1	7.14459	8.94406	6.54712	4.77585	6.11339	5.49148	6.30789	2.34881
		CCNE1	1	1	1	1	3.14704	5.36954	3.52746	3.44989	3.05819	3.34089	4.04463	2.52084
		CCNE2	1	1	1	1	6.84571	9.24661	6.93387	5.05332	6.3133	5.16098	5.14458	3.1703
			Relative mRNA levels compared to the 0-day condition
		HS68	0-day release from contact inhibition				1-day release from contact inhibition				2-day release from contact inhibition
		Genes	Rep1	Rep2	Rep3	Rep4	Rep1	Rep2	Rep3	Rep4	Rep1	Rep2	Rep3	Rep4
		Rb1	1	1	1	1	1.19946	2.3967	1.37766	2.22915	0.916532	2.03971	2.25211	1.46893
		E2F1	1	1	1	1	10.5308	37.7609	18.2048	7.16727	5.58167	13.3955	17.5046	7.90586
		CCNE1	1	1	1	1	2.15702	3.60995	7.38519	3.0675	1.21482	2.7512	4.34568	2.5962
		CCNE2	1	1	1	1	7.66673	22.2404	21.1544	17.6448	4.54834	10.1219	5.80211	17.9754
			7.86206				7.66673
			11.6766				22.2404
			9.40178				21.1544
			3.48493				17.6448
			5.21743				4.54834
			8.1957				10.1219
			6.4705				5.80211
			2.58157				17.9754
			1.98436
			1.52192
			2.21633
			1.59765

## Sheet: Figure 1i
	Figure 1i		Raw puncta area
		MCF-10A	p-Rb negative			p-Rb positive
		Genes	Rep1	Rep2	Rep3	Rep1	Rep2	Rep3
		ACTB	285.405	383.584	378.145	340.678	355.606	343.625
		RB1	38.7554	46.8108	7.772	45.9984	44.6956	8.3778
		CDC25A	8.3514	9.3986	5.6677	27.8893	34.3628	19.1213
		E2F1	18.8833	17.0058	5.8186	49.9224	52.5114	17.7816
			Relative puncta area (p-Rb posotivie/p-Rb negative)
		MCF-10A	p-Rb negative			p-Rb positive
		Genes	Rep1	Rep2	Rep3	Rep1	Rep2	Rep3
		ACTB	1	1	1	1.19367	0.927061	0.908712
		RB1	1	1	1	1.18689	0.954814	1.07795
		CDC25A	1	1	1	3.33948	3.65616	3.37373
		E2F1	1	1	1	2.64373	3.08785	3.05599
			Raw puncta area
		RPE1	p-Rb negative			p-Rb positive
		Genes	Rep1	Rep2	Rep3	Rep1	Rep2	Rep3
		ACTB	167.028	184.149	234.698	204.859	198.913	220.156
		RB1	30.1061	35.7677	31.764	35.8731	38.9404	32.7034
		CDC25A	2.7035	2.642	4.3229	9.1974	10.1716	9.3062
		E2F1	10.4366	11.0992	8.7751	21.8916	21.1936	20.9767
			Relative puncta area (p-Rb posotivie/p-Rb negative)
		RPE1	p-Rb negative			p-Rb positive
		Genes	Rep1	Rep2	Rep3	Rep1	Rep2	Rep3
		ACTB	1	1	1	1.2265	1.08018	0.938037
		RB1	1	1	1	1.19156	1.0887	1.02957
		CDC25A	1	1	1	3.40203	3.84996	2.15277
		E2F1	1	1	1	2.09758	1.90947	2.39048
			Raw puncta area
		HS68	p-Rb negative			p-Rb positive
		Genes	Rep1	Rep2	Rep3	Rep1	Rep2	Rep3
		ACTB	116.699	186.048	459.797	167.818	174.858	416.97
		RB1	28.1586	31.2372	8.1365	39.4312	34.5245	9.4674
		CDC25A	2.945	1.7304	2.4961	15.3426	11.2265	15.37
		E2F1	11.0027	10.9136	6.2943	36.6298	34.7384	33.6505
			Relative puncta area (p-Rb posotivie/p-Rb negative)
		HS68	p-Rb negative			p-Rb positive
		Genes	Rep1	Rep2	Rep3	Rep1	Rep2	Rep3
		ACTB	1	1	1	1.43804	0.939857	0.906857
		RB1	1	1	1	1.40033	1.10524	1.16357
		CDC25A	1	1	1	5.20971	6.48781	6.15761
		E2F1	1	1	1	3.32916	3.18304	5.34619

## Sheet: Figure 2a
	Figure 2a
					MCF-10A					RPE1
			Time since CDK4/6i (hr)		0	4	8	12	24	0	4	8	12	24
		Medium protein intensity	YFP-Rb	Rep1	3650	2380	1740	1370	1290	1610	787	983	361	90.1
				Rep2	4320	3840	4100	2030	332	9490	3500	2500	1270	2860
			Endo.Rb	Rep1	3030	2270	1940	1090	1050	623	419	298	40.5	27.9
				Rep2	1730	1790	1510	1200	87.5	1940	490	214	246	367
			GAPDH	Rep1	1980	1630	1820	1890	1460	2890	3320	3630	3200	4210
				Rep2	2988	4596	4613	4249	1612	5180	3150	2750	3810	5280
		Normalized protein intensity (Rb/GAPDH)	YFP-RB	Rep1	1.84343	1.46012	0.956044	0.724868	0.883562	0.557093	0.237048	0.270799	0.112812	0.0214014
				Rep2	1.44578	0.835509	0.888793	0.477759	0.205955	1.83205	1.11111	0.909091	0.333333	0.541667
			Endo.Rb	Rep1	1.5303	1.39264	1.06593	0.57672	0.719178	0.215571	0.126205	0.0820937	0.0126563	0.00662708
				Rep2	0.578983	0.389469	0.327336	0.282419	0.0542804	0.374517	0.155556	0.0778182	0.0645669	0.0695076
		Relative intensity (normalized intensity/0-hr)	YFP-RB	Rep1	1	0.792067	0.518621	0.393216	0.479302	1	0.425509	0.486092	0.202502	0.0384162
				Rep2	1	0.577894	0.614748	0.33045	0.142452	1	0.606486	0.496216	0.181946	0.295662
			Endo.Rb	Rep1	1	0.910041	0.696551	0.376866	0.469958	1	0.585445	0.38082	0.0587104	0.030742
				Rep2	1	0.672678	0.565364	0.487786	0.0937513	1	0.415349	0.207783	0.1724	0.185592

## Sheet: Figure 2b
	Figure 2b
		t1/2	MCF-10A		RPE1
			Endo.Rb	YFP-RB	Endo.Rb	YFP-RB
		Rep1	15.1307	14.4227	4.6712	5.5069
		Rep2	9.3975	8.5357	3.7797	7.3812
		Average	12.2641	11.4792	4.22545	6.44405
		Stdev	4.05398	4.16274	0.630386	1.32533

## Sheet: Figure 3a
	Figure 3a

[truncated: 54 more sheets: Figure 3b, Figure 4a, Figure 4c, Figure 4d, Figure 4f, Figure 4g, Figure 4h, Figure 4i, Figure 4j, Figure 5b, Figure 5d, Figure 5f, Figure 5g, Figure 5h, Figure 6b, Figure 6c, S9h, Figure 6d, Figure 6f, Figure 6g, Figure 7a …]
